# Supplementary material for: Ecofriendly Preparation of Rosmarinic Acid-poly(vinyl alcohol) Biofilms Using NADES/DES, Ultrasounds and Optimization via a Mixture-Process Design Strategy
Source: Materials (Basel). 2024 Jan 12;17(2):377. doi: 10.3390/ma17020377 (PMC10820272; doi:10.3390/ma17020377)
Supplement: Supplementary file 1 [file materials-17-00377-s001.zip]

Archive with 1 entries (1 files):
- materials-2799696-supplementary.pdf
